# Supplementary material for: A passive mechanism for decoupling energy storage and return in ankle–foot prostheses: A case study in recycling collision energy
Source: Wearable Technol. 2021 Jul 28;2:e9. doi: 10.1017/wtc.2021.7 (PMC10936356; doi:10.1017/wtc.2021.7)
Supplement: Supplementary file 1 [file wtcsup.zip]

Archive with 2 entries (2 files):
- S2631717621000074sup001.mp4
- S2631717621000074sup002.docx
